# Supplementary material for: Species-Specific Responses of Bloom-Forming Algae to the Ocean Warming and Acidification
Source: Plants (Basel). 2024 Aug 30;13(17):2433. doi: 10.3390/plants13172433 (PMC11396949; doi:10.3390/plants13172433)
Supplement: Supplementary file 1 [file plants-13-02433-s001.zip]

Archive with 1 entries (1 files):
- plants-3128470-supplementary.pdf
